# Supplementary material for: Distinct place cell dynamics in CA1 and CA3 encode experience in new environments
Source: Nat Commun. 2021 May 20;12:2977. doi: 10.1038/s41467-021-23260-3 (PMC8137926; doi:10.1038/s41467-021-23260-3)
Supplement: Supplementary file 4 — Source Data [file 41467_2021_23260_MOESM4_ESM.xlsx]

## Sheet: stats
figure	Sub part	Test	N sample size (unit)	Descriptive stats	P value	Degrees of freedom and F/Z test value
Fig1 b		one-way ANOVA with Tukey HSD post hoc test	420（21sessions, 20 laps)	mean +- SEM	6.27e-15	F(19,400)=6.54803836161768	Multiple comparison is in next sheet
Fig 2 d	CA1	two-sided Wilcoxon rank sum test	F:1643 N:1721 (PFs)	cdf plot	3.8926e-18	Z=-8.6819
	CA3	two-sided Wilcoxon rank sum test	F:337 N:387 (PFs)	cdf plot	1.6422e-55	Z=-15.6948
Fig 2 e	F	two-sided Wilcoxon rank sum test	CA1: 1643 CA:337 (PFs)	cdf plot	2.9447e-13	Z=7.2969
	N	two-sided Wilcoxon rank sum test	CA1:1721 CA3:387 (PFs)	cdf plot	7.3979e-13	Z=-7.1719
Fig 3 e	CA1	Linear Regression, F-test	15931 (data points-deltaCOM per lap)	mean+- SEM	3.1324e-283	F(1,15929)=1347.4
	CA3	Linear Regression, F-test	2998 (data points-deltaCOM per lap)	mean+- SEM	0.00013075	F(1,2996)=14.669
Fig 4 e		two-sided Wilcoxon rank sum test	CA1: 3 CA3: 6 (animals)		0.0476	No Z when sample size is small
Fig 4 f		two-sided Wilcoxon rank sum test	CA1: 409 CA3: 113 (PFs)	cdf plot	0.00068548	Z=-3.3953
Fig 4 h	CA1	two-sided Wilcoxon rank sum test	consistent:255 new: 332 (PFs)	cdf plot	1.7597e-05	Z=-4.2934
	CA3	two-sided Wilcoxon rank sum test	consistent:85 new:94 (PFs)	cdf plot	6.7002e-10	Z=-6.1730
Fig 5 a	CA1	two-sided Wilcoxon sign rank test	171 (PFs)		0.1008	Z= -1.6411
	CA3	two-sided Wilcoxon sign rank test	43 (PFs)		0.1251	Z=-1.5335
Fig 5 b	CA1 forward	two-sided Wilcoxon sign rank test	9 (PFs)		0.0039	No Z when sample size is small
	CA1 backward	two-sided Wilcoxon sign rank test	87 (PFs)		1.6678e-09	Z=6.0272
	CA3 backward	two-sided Wilcoxon sign rank test	15 (PFs)		0.073	No Z when sample size is small
Fig 5 c	CA1	two-sided Wilcoxon sign rank test	(PFs)		0.5994	Z=-0.5252
	CA3	two-sided Wilcoxon sign rank test	13 (PFs)		0.1616	No Z when sample size is small
Fig 5 d	CA1	Linear Regression, F-test	8931 (data points-deltaCOM per lap)	mean+- SEM	2.6912e-196	F(1,8929)=939.66
	CA3	Linear Regression, F-test	1590 (data points-deltaCOM per lap)	mean+- SEM	0.00011161	F(1,1588)=15.005
Fig 6 c	F	Linear Regression, F-test	15637 (data points-deltaCOM per lap)	mean+- SEM	3.0792e-86	F(1,15634)=392.23
	Nday1	Linear Regression, F-test	15931 (data points-deltaCOM per lap)	mean+- SEM	3.1324e-283	F(1,15929)=1347.4
	Nday2	Linear Regression, F-test	8931 (data points-deltaCOM per lap)	mean+- SEM	2.6912e-196	F(1,8929)=939.66
Fig 6 d	F	Linear Regression, F-test	4039 (data points-deltaCOM per lap)	mean+- SEM	0.0052936	F(1,4037)=7.7847
	Nday1	Linear Regression, F-test	2998 (data points-deltaCOM per lap)	mean+- SEM	0.00013075	F(1,2996)=14.669
	Nday2	Linear Regression, F-test	1590 (data points-deltaCOM per lap)	mean+- SEM	0.00011161	F(1,1588)=15.005
Supp 1 a		two-sided Wilcoxon rank sum test	CA1: 83842109 CA3: 3802528 (transients)	cdf plot	0	Z=-1.1013e+03
Supp 1 b		two-sided Wilcoxon rank sum test	CA1: 83842109 CA3: 3802529 (transients)	cdf plot	0	Z= -368.7158
Supp 1 c		two-sided Wilcoxon rank sum test	CA1: 4718 CA3: 2540 (neurons)	cdf plot	2.5624e-183	Z=28.8736
Supp 2 b	CA1	two-sided Wilcoxon rank sum test	F: 39649 N: 47669 (laps)	cdf plot	4.4803e-56	Z=-15.7770
	CA3	two-sided Wilcoxon rank sum test	F:8175 N:16059 (laps)	cdf plot	8.3659e-79	Z=18.7946
Supp 2 c	CA1	two-sided Wilcoxon rank sum test	F: 1405 N: 1721 (PFs)	cdf plot	3.8396e-47	Z=14.4206
	CA3	two-sided Wilcoxon rank sum test	F:333 N:532 (PFs)	cdf plot	3.0852e-95	Z=20.7056
Supp 2 e	CA1-CA3 F	two-sided Wilcoxon rank sum test	CA1: 1643 CA3:337 (PFs)		0.00070836	Z=-3.3863
	CA1-CA3 NDay1	two-sided Wilcoxon rank sum test	CA1: 2006 CA3: 544 (PFs)		4.9444e-05	Z= -4.0582
	CA1 F-NDay1	two-sided Wilcoxon rank sum test	F: 1643 N:2006 (PFs)		3.157e-15	Z=-7.8845
	CA3 F-NDay1	two-sided Wilcoxon rank sum test	F: 337 N:544 (PFs)		2.6237e-06	Z=-4.6983
Supp 4 a	CA1	Linear Regression, F-test	13286 (data points-deltaCOM per lap)	mean+- SEM	1.1092e-221	F(1,13284)=1049.6
	CA3	Linear Regression, F-test	2235 (data points-deltaCOM per lap)	mean+- SEM	1.5302e-07	F(1,2233)=27.728
Supp 4 c	CA1	Linear Regression, F-test	16278 (data points-delta end pos per lap)	mean+- SEM	1.0979e-173	F(1,16276)=808.86
	CA3	Linear Regression, F-test	3275 (data points-delta end pos per lap)	mean+- SEM	9.9454e-06	F(1,3273)=19.583
Supp 5	CA1 forward	Linear Regression, F-test	53 (PFs)		0.72196	F(1,51)=0.12803
	CA1 backward	Linear Regression, F-test	566 (PFs)		0.41914	F(1,564)=0.65369
	CA3 forward	Linear Regression, F-test	6 (PFs)		0.42723	F(1,4)=0.83897
	CA3 backward	Linear Regression, F-test	72 (PFs)		0.038672	F(1,70)=4.4409
Supp 6	CA1 F	Linear Regression, F-test	13196 (data points-delta COM per lap)		0.88886	F(1,13184)=0.019528
	CA1 Nday1	Linear Regression, F-test	16225 (data points-delta COM per lap)		0.0033461	F(1,16223)=8.611
	CA1 Nday2	Linear Regression, F-test	4014 (data points-delta COM per lap)		0.01604	F(1,4012)=5.8034
	CA3 F	Linear Regression, F-test	1527 (data points-delta COM per lap)		0.64684	F(1,1525)=0.20999
	CA3 Nday1	Linear Regression, F-test	4019 (data points-delta COM per lap)		0.32296	F(1,4017)=0.97715
	CA3 Nday2	Linear Regression, F-test	1154 (data points-delta COM per lap)		0.72186	F(1,1152)=0.12678
Supp 7	CA1 F forward	Linear Regression, F-test	94 (PFs)		0.020857	F(1,92)=5.5273
	CA1 F backward	Linear Regression, F-test	356 (PFs)		5.0778e-08	F(1,354)=31.012
	CA1 Nday1 forward	Linear Regression, F-test	53 (PFs)		0.021792	F(1,51)=5.6004
	CA1 Nday1 backward	Linear Regression, F-test	566 (PFs)		4.0034e-14	F(1,564)=60.22
	CA1 Nday2 forward	Linear Regression, F-test	16 (PFs)		0.47565	F(1,14)=0.5373
	CA1 Nday2 backward	Linear Regression, F-test	226 (PFs)		7.371e-06	F(1,224)=21.077
	CA3 F forward	Linear Regression, F-test	38 (PFs)		0.86927	F(1,36)=0.027477
	CA3 F backward	Linear Regression, F-test	16 (PFs)		0.56564	F(1,15)=0.34621
	CA3 Nday1 forward	Linear Regression, F-test	6 (PFs)		0.91047	F(1,4)=0.014336
	CA3 Nday1 backward	Linear Regression, F-test	80 (PFs)		0.63518	F(1,78)=0.22687
	CA3 Nday2 forward	Linear Regression, F-test	15 (PFs)		0.7109	F(1,13)=0.14355
	CA3 Nday2 backward	Linear Regression, F-test	33 (PFs)		0.12251	F(1,31)=2.5255
Supp 8 a	CA1 F	Linear Regression, F-test	9196 (data points skewness per lap)		9.0854e-10	F(1,9194)=37.591
	CA1 Nday1	Linear Regression, F-test	8709 (data points skewness per lap)		9.5892e-39	F(1,8707)=171.15
	CA1 Nday2	Linear Regression, F-test	6522 (data points skewness per lap)		9.0581e-08	F(1,6520)=28.63
Supp 8 b	CA3 F	Linear Regression, F-test	2962 (data points skewness per lap)		0.40361	F(1,2960)=0.69773
	CA3 Nday1	Linear Regression, F-test	1052 (data points skewness per lap)		0.27742	F(1,1050)=0.27742
	CA3 Nday2	Linear Regression, F-test	734 (data points skewness per lap)		0.2322	F(1,733)=1.4297
Supp 8 c	CA1 F	Linear Regression, F-test	4293 (data points skewness per lap)		0.20226	F(1,4291)=1.6265
	CA1 Nday1	Linear Regression, F-test	3807 (data points-norm width per lap)		3.8753e-16	F(1,3805)=66.888
	CA1 Nday2	Linear Regression, F-test	2719 (data points-norm width per lap)		1.1158e-10	F(1,2717)=41.935
Supp 8 d	CA3 F	Linear Regression, F-test	1276 (data points-norm width per lap)		0.0014913	F(1,1274)=10.133
	CA3 Nday1	Linear Regression, F-test	626 (data points-norm width per lap)		0.89801	F(1,624)=0.016444
	CA3 Nday2	Linear Regression, F-test	384 (data points-norm width per lap)		0.50214	F(1,382)=0.45127
Supp 9 b		Two-sample Kolmogorov-Smirnov test	instant: 214 delayed: 582 (PFs)		2.2627e-12
Supp 9 c		Two-sample Kolmogorov-Smirnov test	instant: 199 delayed: 148 (PFs)		0.0363
Supp 10	CA1 forward	Linear Regression, F-test	26 (PFs)		0.42508	F(1,24)=0.65846
	CA1 backward	Linear Regression, F-test	273 (PFs)		0.00055	F(1,271)=12.227
	CA3 forward	Linear Regression, F-test	3 (PFs)		0.14057	F(1,1)=19.846
	CA3 backward	Linear Regression, F-test	27 (PFs)		0.24397	F(1,25)=1.4238

## Sheet: Multiple comparison
Multiple comparison
lap #	lap #	P value
1	2	1
1	3	1
1	4	0.999999
1	5	1
1	6	1
1	7	1
1	8	1
1	9	1
1	10	1
1	11	6.55176e-06
1	12	0.958971
1	13	1
1	14	1
1	15	0.958598
1	16	0.949128
1	17	0.970603
1	18	0.7642
1	19	0.385532
1	20	0.785168
2	3	1
2	4	1
2	5	1
2	6	1
2	7	1
2	8	1
2	9	1
2	10	1
2	11	7.77848e-05
2	12	0.998835
2	13	1
2	14	0.999985
2	15	0.736353
2	16	0.708083
2	17	0.777865
2	18	0.402312
2	19	0.126952
2	20	0.426126
3	4	0.999995
3	5	1
3	6	1
3	7	1
3	8	1
3	9	1
3	10	1
3	11	4.58075e-06
3	12	0.940118
3	13	1
3	14	1
3	15	0.972725
3	16	0.965746
3	17	0.981315
3	18	0.8113
3	19	0.440552
3	20	0.830006
4	5	1
4	6	0.999998
4	7	1
4	8	0.999975
4	9	0.999996
4	10	1
4	11	0.000500584
4	12	0.999991
4	13	1
4	14	0.998416
4	15	0.44782
4	16	0.417952
4	17	0.495327
4	18	0.176646
4	19	0.0400258
4	20	0.191478
5	6	1
5	7	1
5	8	1
5	9	1
5	10	1
5	11	2.91939e-05
5	12	0.993783
5	13	1
5	14	1
5	15	0.852565
5	16	0.831015
5	17	0.882644
5	18	0.547456
5	19	0.207046
5	20	0.572808
6	7	1
6	8	1
6	9	1
6	10	1
6	11	5.77306e-06
6	12	0.95301
6	13	1
6	14	1
6	15	0.964014
6	16	0.955455
6	17	0.974756
6	18	0.781125
6	19	0.404316
6	20	0.801344
7	8	1
7	9	1
7	10	1
7	11	9.57933e-06
7	12	0.973167
7	13	1
7	14	1
7	15	0.939315
7	16	0.926935
7	17	0.955446
7	18	0.711707
7	19	0.332978
7	20	0.734576
8	9	1
8	10	1
8	11	2.90803e-06
8	12	0.904653
8	13	1
8	14	1
8	15	0.985819
8	16	0.981582
8	17	0.990807
8	18	0.867687
8	19	0.520678
8	20	0.882853
9	10	1
9	11	4.84257e-06
9	12	0.943475
9	13	1
9	14	1
9	15	0.970767
9	16	0.963419
9	17	0.979855
9	18	0.804142
9	19	0.431606
9	20	0.823228
10	11	9.29801e-06
10	12	0.972228
10	13	1
10	14	1
10	15	0.941
10	16	0.928857
10	17	0.956791
10	18	0.715912
10	19	0.336907
10	20	0.738651
11	12	0.027853
11	13	5.95194e-05
11	14	1.15819e-06
11	15	9.16554e-07
11	16	9.16549e-07
11	17	9.16566e-07
11	18	9.16536e-07
11	19	9.16535e-07
11	20	9.16536e-07
12	13	0.998074
12	14	0.707544
12	15	0.0363586
12	16	0.0317285
12	17	0.0447078
12	18	0.00716435
12	19	0.000820302
12	20	0.00814435
13	14	0.999994
13	15	0.771612
13	16	0.744893
13	17	0.810333
13	18	0.44108
13	19	0.146173
13	20	0.465625
14	15	0.99923
14	16	0.998844
14	17	0.999608
14	18	0.974068
14	19	0.776719
14	20	0.978679
15	16	1
15	17	1
15	18	1
15	19	0.999994
15	20	1
16	17	1
16	18	1
16	19	0.999997
16	20	1
17	18	1
17	19	0.999985
17	20	1
18	19	1
18	20	1
19	20	1
